# Supplementary material for: Integrated Metagenomic and Metabolomic Profiling Identifies Predictive Biomarkers for Overweight Status in a Mongolian Population
Source: Microorganisms. 2026 Apr 22;14(5):946. doi: 10.3390/microorganisms14050946 (PMC13209239; doi:10.3390/microorganisms14050946)
Supplement: Supplementary file 1 [file microorganisms-14-00946-s001.zip]

Archive with 5 entries (5 files):
- Table S1. Sample statistics.xlsx
- Table S2. Metagenomic Sequencing Data Output Before and After Quality Filtering.xlsx
- Table S3.  The gut microbiota in the overweight group showed significant differences compared to the normal group..xlsx
- Table S4. Significantly differential gut metabolic pathways between normal and overweight  populations.xlsx
- Table S5. Significantly differential metabolites between normal and overweight  populations.xlsx
