# Supplementary material for: Integrated Metagenomic and Metabolomic Profiling Identifies Predictive Biomarkers for Overweight Status in a Mongolian Population
Source: Microorganisms. 2026 Apr 22;14(5):946. doi: 10.3390/microorganisms14050946 (PMC13209239; doi:10.3390/microorganisms14050946)
Supplement: Supplementary file 1 [file microorganisms-14-00946-s001.zip › Table S1. Sample statistics.xlsx]

## Sheet: Sheet1
Table S1. Sample statistics
Sample	Gender	Age	Height(m)	Weight(kg)	BMI(Kg/m2)
M1	male	53	174.7	72.5	23.7548
M2	female	31	170	70	24.2215
M3	female	37	161.2	58.9	22.6665
M4	male	27	174.7	76.2	24.9672
M5	female	55	157.2	59.5	24.0775
M6	female	53	159.2	50	19.728
M7	male	38	171.2	71.7	24.4631
M8	female	24	168.2	60	21.208
M9	female	23	156.7	47	19.1408
M10	female	23	167.7	53	18.8456
M11	female	28	164.7	57.7	21.271
M12	female	26	158.2	50.6	20.218
M13	male	24	190.2	68.8	19.0181
M14	female	28	156.7	57.6	23.4576
M15	female	27	162.2	55.5	21.0956
M16	male	25	179.2	65.8	20.4904
M17	female	36	159.2	62	24.4628
M18	female	25	159.7	52	20.3889
M19	male	24	185.2	74.1	21.6041
M20	female	23	169.7	62.5	21.7028
M21	male	63	161.2	63.6	24.4752
M22	female	37	161	59.6	22.9929
M23	female	37	157.7	54.2	21.7939
M24	female	38	165.7	61	22.217
M25	female	25	164.2	51.1	18.9529
M26	female	24	170.7	58.2	19.9736
M27	male	64	162	64.4	24.5389
M28	female	62	157.7	57.7	23.2013
M29	female	35	161	58	22.3757
M30	male	53	162	56.5	21.5287
M31	female	40	170.5	71	24.4236
M32	female	40	160.5	62	24.0681
M33	female	45	165	61	22.4059
M34	female	50	160.5	50	19.4097
M35	female	40	160	62	24.2188
M36	female	42	155	52	21.6441
M37	female	47	159	50	19.7777
M38	male	46	169.5	68	23.6684
M39	male	50	169	64	22.4082
M40	female	33	155.5	50	20.678
M41	male	30	175	67	21.8776
M42	female	52	162.5	63	23.858
M43	female	62	150	48	21.3333
M44	female	42	160	63	24.6094
M45	female	55	151.5	51	22.22
M46	male	49	167.5	70	24.9499
M47	female	53	167	59	21.1553
M48	male	51	166	66	23.9512
M49	female	36	159.5	48	18.8677
M50	female	54	162	51	19.433
M51	female	45	153.5	58	24.6156
M52	female	52	163	56.5	21.2654
M53	female	53	150	52	23.1111
M54	male	34	165	64.5	23.6915
M55	female	56	157	57.5	23.3275
G1	male	25	176.2	87.6	28.2158
G2	female	41	150.2	58	25.7092
G3	male	25	178.7	81.2	25.4277
G4	male	61	174.7	77.1	25.262
G5	male	33	176.7	83.6	26.7752
G6	male	33	174.7	84.5	27.6867
G7	female	38	162.2	69.9	26.569
G8	female	31	156	69	28.3531
G9	female	48	154.2	71	29.86
G10	female	36	170.7	81.3	27.9012
G11	female	29	160	66.2	25.8594
G12	male	35	178	94.9	29.952
G13	male	53	172.2	82	27.6533
G14	female	24	164.7	72.1	26.5796
G15	female	64	156.7	69.6	28.3447
G16	male	59	164.7	68.4	25.2156
G17	female	55	147	59	27.3034
G18	male	39	175	80	26.1224
G19	male	37	173	84	28.0664
G20	female	41	159	69	27.2932
G21	female	49	159.5	65	25.5501
G22	female	50	154	71	29.9376
G23	male	56	161	70	27.0051
G24	female	51	164	68	25.2826
G25	female	58	167.5	81	28.8706
G26	male	45	167.5	77	27.4449
G27	female	40	166	79.5	28.8503
G28	female	55	159	67.5	26.6999
G29	female	48	155.5	70	28.9492
G30	female	59	163.5	78	29.1782
G31	female	58	161	72	27.7767
G32	male	52	161.5	70	26.8382
G33	female	41	165.5	73	26.6518
G34	female	57	153	64	27.3399
G35	male	43	170.5	78	26.8316
G36	female	58	153.5	60	25.4645
G37	male	50	158	70	28.0404
G38	female	53	160	65	25.3906
G39	female	37	153.5	63.5	26.9499
G40	male	32	180	87	26.8519
G41	female	28	153	68	29.0487
