# Supplementary material for: Integrated Metagenomic and Metabolomic Profiling Identifies Predictive Biomarkers for Overweight Status in a Mongolian Population
Source: Microorganisms. 2026 Apr 22;14(5):946. doi: 10.3390/microorganisms14050946 (PMC13209239; doi:10.3390/microorganisms14050946)
Supplement: Supplementary file 1 [file microorganisms-14-00946-s001.zip › Table S2. Metagenomic Sequencing Data Output Before and After Quality Filtering.xlsx]

## Sheet: Sheet1
Table S2. Metagenomic Sequencing Data Output Before and After Quality Filtering
Sample ID	Raw data (Gbp)	Clean data (Gbp)
M1	6.66125	6.57793
G5	6.88473	6.78691
G6	7.1419	7.05829
M5	6.60081	6.46316
M6	6.52901	6.46795
M7	6.98171	6.89957
G7	6.07497	5.96476
G8	6.89504	6.83068
G9	7.02308	6.95867
G1	6.97604	6.91128
M8	6.32286	6.27075
M9	6.54785	6.49504
M10	5.91577	5.86421
M11	6.83603	6.78113
G10	6.05792	5.99255
M12	6.94812	6.88738
M13	7.02989	6.95176
M14	6.06325	6.00802
M15	6.84247	6.77218
M16	6.86838	6.8106
G11	6.46087	6.36117
G12	6.57566	6.46834
M17	6.46494	6.35352
G13	6.69097	6.57056
M18	6.72229	6.45062
M19	6.6802	6.56363
M20	6.52011	6.42269
M21	6.77111	6.66241
G14	6.36419	6.25269
M22	6.6766	6.53204
G15	6.57891	6.45472
M23	6.61544	6.50139
M24	6.50926	6.07318
M25	6.58282	6.47774
G16	6.67109	6.56658
G2	6.02786	5.93824
M2	6.61226	6.52624
M26	6.9863	6.88887
M27	6.46361	6.35933
M28	6.81075	6.71532
M3	7.27988	7.17112
G3	7.02723	6.95498
G4	5.92025	5.8497
M4	6.87691	6.80683
M29	6.10753	6.01873
M30	6.01505	5.94192
M31	5.92003	5.84697
M32	6.03417	5.95826
M33	6.98294	6.89911
M34	6.65369	6.57731
M35	7.00674	6.92697
M36	6.87407	6.78857
G17	6.72464	6.65136
G18	6.72352	6.62913
G19	6.93359	6.85165
M37	6.63202	6.54559
G20	6.25203	6.18032
M38	6.87571	6.79326
M39	6.99413	6.92132
G21	6.55421	6.46476
G22	6.02718	5.9393
G23	6.85379	6.7726
M40	6.63533	6.55172
M41	6.97203	6.88923
G24	6.81867	6.71765
M42	6.82887	6.73827
M43	6.88048	6.80903
G25	6.24701	6.18415
G26	6.52848	6.38552
G27	6.62008	6.42632
G30	7.01517	6.94319
G31	6.71905	6.64973
G32	6.58502	6.35514
M45	6.87555	6.79528
M46	6.48738	6.43274
M47	6.96148	6.85849
M48	6.90025	6.83481
G33	7.07985	6.98483
M44	6.96069	6.85271
G34	6.68565	6.5969
M50	6.66017	6.577
M51	6.88533	5.03242
G35	6.76859	6.70318
M52	6.75534	6.68537
G36	6.66069	6.57895
M53	6.31082	6.23955
M49	6.69029	6.61053
M54	6.85058	6.7758
G38	6.7184	6.64424
G39	6.5791	6.49532
G40	6.78919	6.7236
G37	6.91814	6.79933
G41	6.7502	6.67617
M55	5.89134	5.81205
G29	6.96809	6.88464
G28	6.76355	6.69414
