# Supplementary material for: Integrated Metagenomic and Metabolomic Profiling Identifies Predictive Biomarkers for Overweight Status in a Mongolian Population
Source: Microorganisms. 2026 Apr 22;14(5):946. doi: 10.3390/microorganisms14050946 (PMC13209239; doi:10.3390/microorganisms14050946)
Supplement: Supplementary file 1 [file microorganisms-14-00946-s001.zip › Table S3. The gut microbiota in the overweight group showed significant differences compared to the normal group..xlsx]

## Sheet: Sheet1
Table S3. The gut microbiota in the overweight group showed significant differences compared to the normal group.
Species			mean_Normal	mean_Overweight	Wilcoxon.test	Taxonomic
Actinobacteria			3.8725	2.13	0.0291607	Phylum
Porphyromonadaceae			3.75	1.90722	0.000256918	Family
Veillonellaceae			1.75218	7.18917	0.00994092	Family
Coriobacteriaceae			0.756815	0.455213	0.0214578	Family
Rikenellaceae			4.38993	3.01466	0.049661	Family
Parabacteroides			1.89093	0.959268	0.00104708	Genus
Adlercreutzia			0.189179	0.0786959	0.00249463	Genus
Lachnospiraceae			1.72263	0.764158	0.00553969	Genus
Barnesiella			1.22212	0.510435	0.00959938	Genus
Megamonas			0.687193	5.99391	0.0102649	Genus
Ruminococcus			6.82	5.2	0.0278189	Genus
Coprobacter			0.0970313	0.0203351	0.035998	Genus
Ruminococcaceae noname			0	0.00042439	0.0426377	Genus
Alistipes			4.38993	3.01466	0.049661	Genus
Ruminococcus obeum			0.88	0.672061	0.00103355	Species
Alistipes finegoldii			0.194212	0.0632485	0.00194774	Species
Adlercreutzia equolifaciens			0.189179	0.0786959	0.00249463	Species
Parabacteroides distasonis			0.47813	0.192977	0.00318071	Species
Alistipes onderdonkii	Alistipes_onderdonkii	Alistipes_onderdonkii	0.461087	0.212406	0.00338832	Species
Megamonas funiformis	Megamonas_funiformis	Megamonas_funiformis	0.0316653	0.852691	0.00557205	Species
Streptococcus sanguinis	Streptococcus_sanguinis	Streptococcus_sanguinis	0.00491236	0.00213585	0.00566672	Species
Lactobacillus crispatus	Lactobacillus_crispatus	Lactobacillus_crispatus	7.07273e-05	0.0165059	0.00669031	Species
Barnesiella intestinihominis	Barnesiella_intestinihominis	Barnesiella_intestinihominis	1.22212	0.510435	0.00959938	Species
Megamonas unclassified	Megamonas_unclassified	Megamonas_unclassified	0.424322	4.18293	0.00970244	Species
Parabacteroides merdae	Parabacteroides_merdae	Parabacteroides_merdae	1.00464	0.414455	0.0112621	Species
Coprococcus catus	Coprococcus_catus	Coprococcus_catus	0.260451	0.155984	0.0131593	Species
Megamonas hypermegale	Megamonas_hypermegale	Megamonas_hypermegale	0.126065	0.599904	0.0196942	Species
Clostridium perfringens	Clostridium_perfringens	Clostridium_perfringens	0.0148345	0.0742929	0.0278186	Species
Ruminococcus callidus	Ruminococcus_callidus	Ruminococcus_callidus	0.46	0.258053	0.0296228	Species
Actinomyces odontolyticus	Actinomyces_odontolyticus	Actinomyces_odontolyticus	0.00108691	0.000204146	0.0352628	Species
Ruminococcus sp 5 _1_39BFAA	Ruminococcus_sp_5_1_39BFAA	Ruminococcus_sp_5_1_39BFAA	1.80186	1.37995	0.0354613	Species
Coprobacter fastidiosus	Coprobacter_fastidiosus	Coprobacter_fastidiosus	0.0970313	0.0203351	0.035998	Species
Megamonas rupellensis	Megamonas_rupellensis	Megamonas_rupellensis	0.10514	0.358385	0.0364383	Species
Eubacterium hallii	Eubacterium_hallii	Eubacterium_hallii	1.2365	0.67828	0.0367264	Species
Streptococcus infantis	Streptococcus_infantis	Streptococcus_infantis	0.00377509	0.00121976	0.0404895	Species
Bacteroides fragilis	Bacteroides_fragilis	Bacteroides_fragilis	0.548186	0.347095	0.0418574	Species
Ruminococcaceae bacterium D16	Ruminococcaceae_bacterium_D16	Ruminococcaceae_bacterium_D16	0	0.00042439	0.0426377	Species
Fusobacterium ulcerans	Fusobacterium_ulcerans	Fusobacterium_ulcerans	0	0.0112624	0.0426377	Species
Lachnospiraceae bacterium 5_1_63FAA	Lachnospiraceae_bacterium_5_1_63FAA	Lachnospiraceae_bacterium_5_1_63FAA	0.270813	0.098092	0.0467281	Species
