# Supplementary material for: Integrated Metagenomic and Metabolomic Profiling Identifies Predictive Biomarkers for Overweight Status in a Mongolian Population
Source: Microorganisms. 2026 Apr 22;14(5):946. doi: 10.3390/microorganisms14050946 (PMC13209239; doi:10.3390/microorganisms14050946)
Supplement: Supplementary file 1 [file microorganisms-14-00946-s001.zip › Table S4. Significantly differential gut metabolic pathways between normal and overweight populations.xlsx]

## Sheet: Sheet1
Table S4. Significantly differential gut metabolic pathways between normal and overweight populations
Pathways								mean_Normal	mean_Overweight	Wilcoxon.test	Superclasses
ARGORNPROST-PWY：arginine, ornithine and proline interconversion								124.048	72.9507	0.00966425	None
ARGSYN-PWY：L-arginine biosynthesis I (via L-ornithine)								1507.51	1258.48	0.045119	Biosynthesis → Amino Acid Biosynthesis → Proteinogenic Amino Acid Biosynthesis
ARGSYNBSUB-PWY：L-arginine biosynthesis II (acetyl cycle)								957.946	765.804	0.0459191	Biosynthesis → Amino Acid Biosynthesis → Proteinogenic Amino Acid Biosynthesis
ARO-PWY：chorismate biosynthesis I								2512.37	2158.56	0.021882	Biosynthesis →Carboxylic Acid Biosynthesis
ASPASN-PWY：superpathway of L-aspartate and L-asparagine biosynthesis								406.274	330.285	0.0384332	Biosynthesis → Amino Acid Biosynthesis → Proteinogenic Amino Acid Biosynthesis
BRANCHED-CHAIN-AA-SYN-PWY：superpathway of branched amino acid biosynthesis								715.603	613.453	0.0370676	Biosynthesis → Amino Acid Biosynthesis → Proteinogenic Amino Acid Biosynthesis
CENTFERM-PWY：pyruvate fermentation to butanoate								239.287	181.56	0.0039147	Generation of Precursor Metabolites and Energy →Fermentation →Fermentation to Short-Chain Fatty Acid →Fermentation to Butanoate
COA-PWY-1：coenzyme A biosynthesis II (mammalian)								2673.04	2287.47	0.0214586	Biosynthesis → Cofactor,Carrier,and Vitamin Biosynthesis → Carrier Biosynthesis
COMPLETE-ARO-PWY：superpathway of aromatic amino acid biosynthesis								2432.08	2089.24	0.0210424	Biosynthesis → Amino Acid Biosynthesis → Proteinogenic Amino Acid Biosynthesis
DTDPRHAMSYN-PWY：dTDP-L-rhamnose biosynthesis I								1489.89	1283.12	0.0364005	Biosynthesis → Carbohydrate Biosynthesis →Sugar Biosynthesis → Sugar Nucleotide Biosynthesis →dTDP-sugar Biosynthesis
GALACT-GLUCUROCAT-PWY：superpathway of hexuronide and hexuronate degradation								300.273	230.759	0.0272974	Superpathways →superpathway of hexuronide and hexuronate degradation
GLUCUROCAT-PWY：superpathway of &beta;-D-glucuronide and D-glucuronate degradation								282.191	214.46	0.0409251	Degradation/Utilization/Assimilation → Carbohydrate Degradation → Sugar Degradation →Uronic Acid Degradation →D-Glucurionate Degradation
GLUTORN-PWY：L-ornithine biosynthesis								648.284	487.161	0.0214586	Biosynthesis → Amino Acid Biosynthesis → Other Amino Acid Biosynthesis
P161-PWY：acetylene degradation								590.693	478.145	0.0109516	Generation of Precursor Metabolites and Energy →Fermentation →Fermentation to Short-Chain Fatty Acid →Fermentation to Acetate
PANTOSYN-PWY：pantothenate and coenzyme A biosynthesis I								837.068	707.888	0.0357436	Biosynthesis → Cofactor, Carrier, and Vitamin Biosynthesis → Carrier Biosynthesis → Coenzyme A Biosynthesis
PROTOCATECHUATE-ORTHO-CLEAVAGE-PWY：protocatechuate degradation II (ortho-cleavage pathway)								3.23911	0	0.0486454	Degradation/Utilization/Assimilation → Aromatic Compound Degraddtion →Protocatechuate Degradation
PWY-2941：L-lysine biosynthesis II								392.668	302.657	0.0302735	Biosynthesis → Amino Acid Biosynthesis → Proteinogenic Amino Acid Biosynthesis
PWY-4242：pantothenate and coenzyme A biosynthesis III								241.464	184.618	0.0398036	None
PWY-5100：pyruvate fermentation to acetate and lactate II								814.241	678.383	0.0255387	Generation of Precursor Metabolites and Energy →Fermentation →Fermentation to Short-Chain Fatty Acids →Fermentation to Acetate →Pyruvate Fermentation to Acetate
PWY-5367：petroselinate biosynthesis								167.367	100.399	0.00886545	Biosynthesis → Fatty Acid and Lipid Biosynthesis → Fatty Acid Biosynthesis → Unsaturated Fatty Acid Biosynthesis
PWY-5464：superpathway of cytosolic glycolysis (plants), pyruvate dehydrogenase and TCA cycle								13.1048	0.895145	0.0410286	Generation of Precursor Metabolites and Energy
PWY-561：superpathway of glyoxylate cycle and fatty acid degradation								7.16691	0	0.0486454	Generation of Precursor Metabolites and Energy
PWY-5667：CDP-diacylglycerol biosynthesis I								2310.05	1894.71	0.00420003	Biosynthesis → Fatty Acid and Lipid Biosynthesis → Fatty Acid Biosynthesis
PWY-5676：acetyl-CoA fermentation to butanoate II								317.202	247.496	0.00678477	Generation of Precursor Metabolites and Energy →Fermentation →Fermentation to Short-Chain Fatty Acids →Fermentation to Butanonate
PWY-5686：UMP biosynthesis								2630.01	2237.45	0.0260311	Biosynthesis →Nucleoside and Nucleotide Biosynthesis → Pyrimidine Ribonucleotide De Novo Biosynthesis
PWY-5989：stearate biosynthesis II (bacteria and plants)								184.77	147.408	0.0427496	Biosynthesis → Fatty Acid and Lipid Biosynthesis → Fatty Acid Biosynthesis
PWY-6151：S-adenosyl-L-methionine cycle I								1605.07	1333.64	0.0326089	Biosynthesis → Cofactor, Carrier, and Vitamin Biosynthesis → Carrier Biosynthesis → Single Carbon Carrrier Biosynthesis
PWY-6163：chorismate biosynthesis from 3-dehydroquinate								2738.49	2376.08	0.0179583	Biosynthesis → Carboxylic Acid Biosynthesis → Chorismate Biosynthesis
PWY-6168：flavin biosynthesis III (fungi)								1084.49	880.025	0.00846038	Biosynthesis → Cofactor, Carrier, and Vitamin Biosynthesis → Carrier Biosynthesis → Electron Carrier Biosynthesis
PWY-621：sucrose degradation III (sucrose invertase)								780.728	595.746	0.00758159	Degradation/Utilization/Assimilation → Carbohydrate Degradation → Sugar Degradation
PWY-6284：superpathway of unsaturated fatty acids biosynthesis (E. coli)								179.605	128.696	0.011178	Biosynthesis → Fatty Acid and Lipid Biosynthesis → Fatty Acid Biosynthesis → Unsaturated Fatty Acid Biosynthesis
PWY-6317：galactose degradation I (Leloir pathway)								983.963	813.244	0.0172521	Degradation/Utilization/Assimilation → Carbohydrate Degradation → Sugar Degradation →Galactose Degradation
PWY-6353：purine nucleotides degradation II (aerobic)								182.751	122.305	0.00523083	Degradation/Utilization/Assimilation → Nucleoside and Nucleotide Biosynthesis → Purine Nucleotide Degradation
PWY-6507：4-deoxy-L-threo-hex-4-enopyranuronate degradation								243.308	174.823	0.0198356	Degradation/Utilization/Assimilation → Carbohydrate Degradation → Sugar Derivative Degradation
PWY-6590：superpathway of Clostridium acetobutylicum acidogenic fermentation								280.014	208.108	0.00410289	Generation of Precursor Metabolites and Energy → Fermentation →Fermentation of Pyruvate
PWY-6595：superpathway of guanosine nucleotides degradation (plants)								160.836	122.398	0.0172517	Degradation/Utilization/Assimilation → Nucleoside and Nucleotide Biosynthesis → Purine Nucleotide Degradation → Guanosine Nucleotide Degradation
PWY-6606：guanosine nucleotides degradation II								154.691	118.252	0.0107212	Degradation/Utilization/Assimilation → Nucleoside and Nucleotide Biosynthesis → Purine Nucleotide Degradation → Guanosine Nucleotide Degradation
PWY-6608：guanosine nucleotides degradation III								241.814	179.304	0.0223127	Degradation/Utilization/Assimilation → Nucleoside and Nucleotide Biosynthesis → Purine Nucleotide Degradation → Guanosine Nucleotide Degradation
PWY-6629：superpathway of L-tryptophan biosynthesis								353.93	264.665	0.0441723	Biosynthesis → Amino Acid Biosynthesis → Proteinogenic Amino Acid Biosynthesis → L-tryptophan Biosynthesis
PWY-7115：C4 photosynthetic carbon assimilation cycle, NAD-ME type								127.17	86.091	0.044854	Generation of Precursor Metabolites and Energy → Photosynthesis
PWY-7118：chitin degradation to ethanol								6.29293	0	0.0486454	Degradation/Utilization/Assimilation → Carbohydrate Degradation → Polysaccharide Degradation → Chitin Degradation
PWY-7199：pyrimidine deoxyribonucleosides salvage								764.714	654.162	0.0492398	Biosynthesis →Nucleoside and Nucleotide Biosynthesis → Pyrimidine Nucleotide Biosynthesis → Pyrimidine Nucleotide Salvage
PWY-7219：adenosine ribonucleotides de novo biosynthesis								4385.16	3706.36	0.0165704	Biosynthesis →Nucleoside and Nucleotide Biosynthesis → Purine Nucleotide De Novo Biosynthesis → Purine Ribonucleotide De Novo Biosynthesis
PWY-7400：L-arginine biosynthesis IV (archaebacteria)								1568.42	1318.57	0.0459191	Biosynthesis → Amino Acid Biosynthesis → Proteinogenic Amino Acid Biosynthesis → L-arginine Biosynthesis
PWY-7560：methylerythritol phosphate pathway II								716.431	554.978	0.0297121	Biosynthesis → Secondary Metabolite Biosynthesis → Hemiterpene Biosynthesis → Isopentenyl Diphosphate Biosynthesis → Methylerythritol Phosphate Pathways
PWY0-1296：purine ribonucleosides degradation								1657.4	1380.58	0.0152776	Degradation/Utilization/Assimilation → Nucleoside and Nucleotide Biosynthesis → Purine Nucleotide Degradation
PWY0-1297：superpathway of purine deoxyribonucleosides degradation								1310.22	1052.42	0.00135793	Degradation/Utilization/Assimilation → Nucleoside and Nucleotide Degradation
PWY0-1319：CDP-diacylglycerol biosynthesis II								2310.14	1895.15	0.00429925	Biosynthesis → Fatty Acid and Lipid Biosynthesis → Phospholipid Biosynthesis Biosynthesis → CDP-diacylglycerol Biosynthesis
PWY0-781：aspartate superpathway								86.856	50.5589	0.037086	Pathways → Superpathways → aspartate superpathway
PWY66-399：gluconeogenesis III								427.719	300.48	0.0438228	Biosynthesis → Carbohydrate Biosynthesis →Sugar Biosynthesis → Gluconeogenesis
PWY66-400：glycolysis VI (metazoan)								561.928	341.376	0.0143604	None
PYRIDNUCSYN-PWY：NAD biosynthesis I (from aspartate)								533.532	421.526	0.0145151	Biosynthesis → Cofactor, Carrier, and Vitamin Biosynthesis → Carrier Biosynthesis → Electron Carrier Biosynthesis → NAD Metabolism → NAD Biosynthesis
RIBOSYN2-PWY：flavin biosynthesis I (bacteria and plants)								654.565	512.379	0.019061	Biosynthesis → Cofactor, Carrier, and Vitamin Biosynthesis → Carrier Biosynthesis → Electron Carrier Biosynthesis → Flavin Biosynthesis
SALVADEHYPOX-PWY：adenosine nucleotides degradation II								191.739	132.826	0.0157512	Degradation/Utilization/Assimilation → Nucleoside and Nucleotide Degradation → Adenosine Nucleotides Degradation
