# Supplementary material for: Integrated Metagenomic and Metabolomic Profiling Identifies Predictive Biomarkers for Overweight Status in a Mongolian Population
Source: Microorganisms. 2026 Apr 22;14(5):946. doi: 10.3390/microorganisms14050946 (PMC13209239; doi:10.3390/microorganisms14050946)
Supplement: Supplementary file 1 [file microorganisms-14-00946-s001.zip › Table S5. Significantly differential metabolites between normal and overweight populations.xlsx]

## Sheet: Sheet1
Table S5. Significantly differential metabolites between normal and overweight populations
Metabolite	Mean relative content		Fold change ( Normal group vs.Overweight group)	P-value (Mann-Whitney-Wilcoxon test)	Variable Importance in Projection (VIP) score
	Overweight group	Normal group
Phenylalanylphenylalanine	0.00487228	0.0036011	1.46831	0.0126149	1.37345
L-Alanine	0.00775897	0.00591717	1.13731	0.0234545	1.38024
L-Leucine	0.0137618	0.0114391	1.11519	0.0298307	1.95801
Pyrrolidine	0.0156496	0.0112506	1.08872	0.0163653	1.7892
Propionylcarnitine	0.021492	0.0173951	1.22591	0.00678355	1.90249
Nb-Hexacosanoyltryptamine	0.0262	0.0229644	1.353	0.0097769	1.4463
Oxidized glutathione	0.0282089	0.0237248	1.14823	0.031074	2.32143
Phenylalanyl-Glycine	0.226644	0.154357	1.13569	0.0395068	1.59853
D-1-Amino-2-pyrrolidinecarboxylic acid	0.170817	0.133676	1.1789	0.0324296	1.20648
Ergothioneine	0.109803	0.0915083	1.49648	0.0215005	1.84128
L-Isoleucine	0.117598	0.109455	1.11181	0.0224235	1.91204
7-Ketocholesterol	0.141625	0.123159	1.71753	0.0171323	1.93291
5-Hydroxyindoleacetate	0.227622	0.198237	1.23552	0.0221989	2.00031
Picolinic acid	0.58577	0.454525	1.19993	0.019113	1.1072
Allantoin	0.745902	0.655846	1.14994	0.0101244	2.95709
Aflatoxin G	4.21485	3.77951	1.10387	0.0282952	2.26429
Hexylamine	5.20417	4.74307	1.14806	0.0248721	1.55507
Gentisaldehyde	0.358575	1.07756	0.332766	0.0483814	1.59804
Ribothymidine	0.456765	0.497287	0.918514	0.00369254	2.14912
Acesulfame	0.16006	0.664859	0.240743	0.0118026	1.33317
Perillic acid	0.56592	0.895933	0.631654	0.0136697	1.63175
N-Acetylglycine	0.498752	0.541352	0.921307	0.0277709	1.8074
p-Cresol	0.0410586	0.0470604	0.872466	0.041439	1.65965
beta-Cryptoxanthin	0.361937	0.447393	0.808991	0.0167543	1.11909
Citraconic acid	0.313074	0.49389	0.633893	0.0235515	1.94155
2-Ethylpyrazine	0.0063259	0.00762318	0.829825	0.0306997	1.16229
2-Hydroxy-2-methylbutyric acid	0.218597	0.272327	0.802699	0.0293244	1.48937
